# Supplementary material for: Integrated Bioinformatics Analysis Reveals Marker Genes and Potential Therapeutic Targets for Pulmonary Arterial Hypertension
Source: Genes (Basel). 2021 Aug 28;12(9):1339. doi: 10.3390/genes12091339 (PMC8467453; doi:10.3390/genes12091339)
Supplement: Supplementary file 1 [file genes-12-01339-s001.zip]

Archive with 3 entries (3 files):
- Figure S1.tif
- Figure S2.tif
- genes-1315395-supplementary.pdf
